# Supplementary material for: Disease burden in children with moderate to severe perennial allergic rhinitis and concomitant asthma in Canada, Denmark, and the United Kingdom
Source: J Allergy Clin Immunol Glob. 2025 Jul 1;4(4):100528. doi: 10.1016/j.jacig.2025.100528 (PMC12444166; doi:10.1016/j.jacig.2025.100528)
Supplement: Supplementary Fig E1 [file mmc2.xlsx]

## Sheet: Figure 1
	Figure E1
	Data Table
	Using the scale below, please indicate the extent to which you agree or disagree with the following statements
			N					%
			Strongly agree	Agree	Uncertain	Disagree	Strongly disagree	Strongly agree	Agree	Uncertain	Disagree	Strongly disagree
	My child's health at present depends on his/her allergy medicines	All children with AR	183	284	187	127	48	0.2207	0.3426	0.2256	0.1532	0.0579
		Children with AR and asthma	97	121	70	42	9	0.2861	0.3569	0.2065	0.1239	0.0265
		Children with AR and without asthma	86	163	117	85	39	0.1755	0.3327	0.2388	0.1735	0.0796
	My child having to take allergy medication worries me	All children with AR	117	279	170	185	78	0.1411	0.3366	0.2051	0.2232	0.0941
		Children with AR and asthma	60	110	66	72	31	0.177	0.3245	0.1947	0.2124	0.0914
		Children with AR and without asthma	57	169	104	113	47	0.1163	0.3449	0.2122	0.2306	0.0959
	My child's life would be impossible without his/her allergy medication	All children with AR	110	217	250	182	70	0.1327	0.2618	0.3016	0.2195	0.0844
		Children with AR and asthma	64	105	86	60	24	0.1888	0.3097	0.2537	0.177	0.0708
		Children with AR and without asthma	46	112	164	122	46	0.0939	0.2286	0.3347	0.249	0.0939
	Without his/her allergy medication, my child would be very ill	All children with AR	108	216	253	175	77	0.1303	0.2606	0.3052	0.2111	0.0929
		Children with AR and asthma	65	108	95	50	21	0.1917	0.3186	0.2802	0.1475	0.0619
		Children with AR and without asthma	43	108	158	125	56	0.0878	0.2204	0.3224	0.2551	0.1143
	I sometimes worry about the long-term effects of my child's allergy medication	All children with AR	177	251	168	157	76	0.2135	0.3028	0.2027	0.1894	0.0917
		Children with AR and asthma	78	103	72	62	24	0.2301	0.3038	0.2124	0.1829	0.0708
		Children with AR and without asthma	99	148	96	95	52	0.202	0.302	0.1959	0.1939	0.1061
	My child's health in the future will depend on his/her allergy medication	All children with AR	114	263	268	137	47	0.1375	0.3172	0.3233	0.1653	0.0567
		Children with AR and asthma	65	110	109	39	16	0.1917	0.3245	0.3215	0.115	0.0472
		Children with AR and without asthma	49	153	159	98	31	0.1	0.3122	0.3245	0.2	0.0633
	My child's allergy medication disrupts his/her life	All children with AR	72	156	215	274	112	0.0869	0.1882	0.2593	0.3305	0.1351
		Children with AR and asthma	35	81	84	102	37	0.1032	0.2389	0.2478	0.3009	0.1091
		Children with AR and without asthma	37	75	131	172	75	0.0755	0.1531	0.2673	0.351	0.1531
	I sometimes worry about my child becoming too dependent on his/her allergy medication	All children with AR	113	212	198	212	94	0.1363	0.2557	0.2388	0.2557	0.1134
		Children with AR and asthma	58	80	82	84	35	0.1711	0.236	0.2419	0.2478	0.1032
		Children with AR and without asthma	55	132	116	128	59	0.1122	0.2694	0.2367	0.2612	0.1204
	My child's allergy medication protects him/her from becoming worse	All children with AR	222	361	163	49	34	0.2678	0.4355	0.1966	0.0591	0.041
		Children with AR and asthma	114	141	57	15	12	0.3363	0.4159	0.1681	0.0442	0.0354
		Children with AR and without asthma	108	220	106	34	22	0.2204	0.449	0.2163	0.0694	0.0449

## Sheet: UPSLIDE_UndoFormatting
26	8

## Sheet: UPSLIDE_Undo
26	8
